# Supplementary material for: Susceptibility profile of clinical and food-associated Listeria monocytogenes strains to a commercial phage product using different test methods
Source: Front Microbiol. 2025 Aug 11;16:1614697. doi: 10.3389/fmicb.2025.1614697 (PMC12382164; doi:10.3389/fmicb.2025.1614697)
Supplement: SUPPLEMENTARY TABLE S1 — Raw data of clinical and food-associated L. monocytogenes isolates used for phage susceptibility testing. [file Table_1.xlsx]

## Sheet: Table S1 
			Plaque assay (PFU/mL)						Spot assay (PFU/mL)		OD600 measurement						Flow cytometry (Cells/mL)
			after 24h						after 24h		after 24h						after 0h												after 3h												after 24h
			experiment 1			experiment 2			experiment 1		experiment 1						experiment 1			experiment 2			experiment 1			experiment 2			experiment 1			experiment 2			experiment 1			experiment 2			experiment 1			experiment 2			experiment 1
		Isolate no.	techn. replicate			techn. replicate			techn. replicate		biol. replicate no phage			biol. replicate with phage			techn. replicate no phage			biol. replicate no phage			techn. replicate with phage			biol. replicate with phage			techn. replicate no phage			biol. replicate no phage			techn. replicate with phage			biol. replicate with phage			techn. replicate no phage			biol. replicate no phage			techn. replicate with phage
			1	2	3	1	2	3	1	2	1	2	3	1	2	3	1	2	3	1	2	3	1	2	3	1	2	3	1	2	3	1	2	3	1	2	3	1	2	3	1	2	3	1	2	3	1	2	3
L. monocytogenes food isolates		19-LI01144-0	0	0	0	0	0	0	0	0	0.4328	0.44479	0.39712	0.092892	0.091907	0.092666	720000	635000	720000	720000	635000	720000	635000	535000	670000	635000	535000	670000	1500000	1865000	1600000	2140000	1530000	1535000	190000	130000	125000	50000	45000	35000	71870000	66270000	78880000	285885000	443805000	383335000	20000	20000	20000
		19-LI01376-0	0	0	0	0	0	0	0	0	0.61042	0.6084	0.51548	0.092855	0.092759	0.092448	775000	650000	770000	775000	650000	770000	755000	825000	780000	755000	825000	780000	2105000	2925000	2590000	3175000	2080000	2295000	385000	475000	470000	185000	245000	140000	503545000	540405000	501885000	118245000	96140000	101735000	220000	240000	245000
		19-LI01463-0	0	0	0	0	0	0	0	0	0.34316	0.34718	0.33954	0.092454	0.093423	0.093115	1415000	1175000	1415000	1415000	1175000	1415000	1095000	1065000	905000	1095000	1065000	905000	3020000	3610000	3135000	2355000	2080000	2095000	1185000	1150000	1020000	640000	580000	775000	539060000	551005000	535940000	435760000	450095000	425375000	130000	155000	90000
		19-LI01475-0	107000000000	147000000000	156000000000	96000000000	98000000000	110000000000	180000000000	220000000000	0.48759	0.48266	0.4363	0.091669	0.0913	0.092156	1085000	830000	1080000	1085000	830000	1080000	605000	815000	865000	605000	815000	865000	2330000	2570000	2845000	1920000	985000	2415000	510000	615000	510000	450000	405000	585000	519890000	576310000	558035000	185725000	105010000	106585000	5000	5000	30000
		20-LI00049-0	105000000000	100000000000	105000000000	77000000000	56000000000	79000000000	80000000000	120000000000	0.47215	0.41932	0.3853	0.092556	0.092786	0.091265	1190000	955000	1190000	1190000	955000	1190000	695000	845000	720000	695000	845000	720000	3070000	2725000	2895000	2065000	1215000	1860000	545000	485000	445000	255000	195000	280000	513230000	535125000	550120000	160785000	173015000	178065000	25000	5000	35000
		20-LI00052-0	132000000000	117000000000	128000000000	100000000000	100000000000	76000000000	100000000000	180000000000	0.47822	0.456	0.44958	0.092915	0.091709	0.09269	990000	1105000	1165000	990000	1105000	1165000	935000	825000	455000	935000	825000	455000	1805000	1900000	1980000	1455000	2170000	2555000	475000	720000	710000	335000	235000	575000	311730000	80500000	148880000	360550000	158800000	170135000	40000	35000	15000
		20-LI00069-0	122000000000	126000000000	136000000000	72000000000	88000000000	96000000000	140000000000	140000000000	0.46147	0.42911	0.41428	0.091694	0.091896	0.092276	990000	1055000	935000	990000	1055000	935000	980000	950000	755000	980000	950000	755000	1935000	1845000	2260000	2140000	1755000	1805000	800000	750000	640000	330000	420000	420000	321655000	164315000	213200000	136430000	60660000	194980000	40000	25000	450000
		20-LI00075-0	96000000000	114000000000	123000000000	85000000000	8000000000	79000000000	160000000000	220000000000	0.45838	0.4071	0.40531	0.09241	0.090512	0.090678	670000	685000	865000	670000	685000	865000	520000	610000	655000	520000	610000	655000	1165000	1530000	1485000	1635000	1190000	1360000	340000	300000	315000	110000	130000	295000	296440000	179180000	150060000	288070000	151590000	224105000	0	60000	320000
		20-LI00218-0	123000000000	114000000000	121000000000	120000000000	110000000000	110000000000	100000000000	80000000000	0.87115	0.70501	0.61032	0.091793	0.090567	0.091102	680000	730000	665000	680000	730000	665000	640000	935000	1015000	640000	935000	1015000	2115000	2160000	2105000	1505000	1575000	1710000	310000	300000	290000	260000	355000	375000	506800000	531095000	530025000	153345000	137445000	123840000	10000	10000	20000
		20-LI00373-0	122000000000	13000000000	143000000000	100000000000	100000000000	89000000000	200000000000	200000000000	0.57963	0.46774	0.46333	0.090872	0.092552	0.090981	895000	870000	950000	895000	870000	950000	975000	830000	820000	975000	830000	820000	1780000	1325000	1700000	1400000	1025000	1260000	595000	510000	715000	110000	170000	365000	494850000	478040000	485020000	264930000	349515000	292955000	5000	10000	10000
		20-LI00412-0	8000000000	30000000000	46000000000	37000000000	42000000000	46000000000	40000000000	100000000000	0.50622	0.45142	0.43802	0.092888	0.091028	0.092734	655000	625000	805000	655000	625000	805000	660000	745000	725000	660000	745000	725000	1275000	1330000	1410000	1435000	1445000	1790000	360000	335000	380000	400000	180000	420000	373110000	286430000	328730000	265695000	246455000	232225000	10000	5000	10000
		20-LI00440-0	12000000000	13000000000	16000000000	22000000000	22000000000	19000000000	80000000000	10000000000	0.54554	0.54568	0.35825	0.092382	0.094333	0.091265	910000	885000	1040000	910000	885000	1040000	800000	1105000	1105000	800000	1105000	1105000	2180000	2555000	2460000	1970000	1975000	2005000	875000	790000	860000	615000	550000	635000	488845000	506820000	506495000	451950000	434765000	460900000	255000	310000	270000
		20-LI00441-0	2400000000	2200000000	2600000000	830000000	980000000	850000000	800000000	600000000	0.84309	0.75617	0.56578	0.091917	0.093377	0.09351	745000	800000	900000	745000	800000	900000	825000	760000	785000	825000	760000	785000	1955000	2115000	2210000	1690000	1350000	1220000	775000	625000	400000	810000	795000	790000	471005000	434675000	516525000	391335000	304920000	282985000	975000	1070000	1000000
		20-LI00449-0	98000000000	110000000000	99000000000	62000000000	68000000000	72000000000	160000000000	60000000000	0.49515	0.4416	0.33443	0.092703	0.092245	0.091638	1140000	1125000	1220000	1140000	1125000	1220000	950000	1340000	1400000	950000	1340000	1400000	2245000	2195000	2535000	1505000	1390000	1710000	850000	715000	450000	335000	375000	345000	278765000	533700000	556840000	480145000	487575000	456000000	80000	70000	65000
		20-LI00563-0	113000000000	88000000000	99000000000	130000000000	120000000000	120000000000	240000000000	140000000000	0.76073	0.68952	0.57326	0.092405	0.092727	0.091097	565000	700000	785000	565000	700000	785000	680000	765000	840000	680000	765000	840000	1725000	2015000	2125000	1860000	1700000	1585000	385000	355000	365000	290000	390000	405000	486930000	508560000	527970000	541135000	531355000	531930000	5000	15000	5000
		20-LI00702-0	0	0	0	0	0	0	0	0	0.66227	0.6481	0.57277	0.097392	0.092597	0.092275	800000	860000	900000	800000	860000	900000	640000	835000	515000	640000	835000	515000	1670000	1640000	1765000	1875000	1585000	1625000	505000	445000	540000	200000	180000	290000	381045000	398575000	427055000	470350000	451435000	486780000	35000	105000	55000
		20-LI00734-1	0	0	0	0	0	0	0	0	0.5025	0.50159	0.4591	0.095235	0.091532	0.094044	505000	780000	590000	505000	780000	590000	655000	585000	690000	655000	585000	690000	1960000	1495000	1505000	1500000	1235000	1480000	605000	530000	230000	475000	300000	420000	310575000	525165000	509720000	472020000	481965000	470740000	125000	155000	170000
		20-LI00847-0	80000000000	101000000000	130000000000	140000000000	140000000000	120000000000	120000000000	180000000000	0.60467	0.70403	0.54686	0.092374	0.091454	0.091762	515000	530000	365000	515000	530000	365000	415000	580000	560000	415000	580000	560000	1620000	1605000	1885000	1395000	1275000	1365000	365000	490000	435000	440000	415000	460000	458390000	483920000	464930000	458215000	477945000	515190000	60000	40000	25000
		20-LI01696-0	0	0	0	0	0	0	0	0	0.44307	0.54314	0.50977	0.091767	0.092107	0.091443	660000	495000	515000	660000	495000	515000	510000	420000	825000	510000	420000	825000	1795000	1650000	1650000	1335000	1330000	1550000	185000	200000	125000	165000	150000	195000	515790000	502675000	519905000	543460000	511030000	577390000	5000	25000	10000
		20-LI01813-0	84000000000	1.12	1.08	100000000000	120000000000	120000000000	100000000000	80000000000	0.56528	0.63912	0.55033	0.091857	0.091512	0.091884	430000	600000	425000	430000	600000	425000	330000	205000	430000	330000	205000	430000	1270000	1665000	1455000	1630000	1860000	1735000	50000	50000	20000	485000	375000	440000	540565000	571775000	558540000	417535000	294755000	279210000	0	0	0
		21-LI00451-0	65000000000	62000000000	91000000000	120000000000	100000000000	99000000000	100000000000	160000000000	0.53853	0.68983	0.55587	0.092686	0.092143	0.092696	580000	555000	680000	580000	555000	680000	460000	360000	790000	460000	360000	790000	1660000	1680000	1620000	1550000	1640000	1935000	340000	210000	380000	365000	540000	335000	262905000	259885000	243945000	76205000	289485000	203625000	55000	65000	55000
		21-LI00472-0	64000000000	75000000000	93000000000	73000000000	73000000000	72000000000	100000000000	260000000000	0.62095	0.72755	0.63859	0.092635	0.09182	0.092452	465000	570000	710000	465000	570000	710000	615000	410000	830000	615000	410000	830000	1490000	1795000	1790000	1560000	1565000	1530000	475000	425000	370000	400000	230000	405000	420900000	433510000	418810000	214135000	234040000	228235000	30000	35000	20000
		21-LI00474-0	0	0	0	0	0	0	0	0	0.50382	0.57651	0.53332	0.095423	0.094649	0.095013	720000	735000	845000	720000	735000	845000	735000	760000	710000	735000	760000	710000	1520000	1450000	2205000	1300000	1380000	845000	1200000	1200000	1340000	985000	1035000	1030000	293615000	345270000	444765000	133925000	172315000	281390000	595000	1150000	635000
		21-LI00480-0	55000000000	46000000000	46000000000	72000000000	66000000000	62000000000	140000000000	80000000000	0.48515	0.47277	0.45876	0.091497	0.09189	0.092362	925000	910000	915000	925000	910000	915000	950000	1115000	1055000	950000	1115000	1055000	2800000	2710000	2815000	1820000	2010000	1415000	645000	505000	725000	175000	270000	180000	324130000	502505000	547475000	493745000	510690000	505130000	10000	35000	0
		21-LI01023-0	57000000000	56000000000	33000000000	12000000000	34000000000	34000000000	100000000000	60000000000	0.60123	0.70101	0.70262	0.090908	0.094154	0.091469	700000	855000	915000	700000	855000	915000	745000	770000	1025000	745000	770000	1025000	2240000	2145000	2745000	1790000	1535000	1515000	750000	485000	705000	415000	450000	395000	166400000	53595000	150695000	90120000	113750000	45010000	50000	130000	110000
		21-LI01731-0	112000000000	108000000000	12000000000	13000000000	120000000000	110000000000	60000000000	200000000000	0.55049	0.52621	0.46559	0.093525	0.093105	0.093914	585000	780000	790000	585000	780000	790000	685000	795000	930000	685000	795000	930000	2100000	1975000	2330000	1760000	1415000	1450000	660000	815000	735000	445000	255000	375000	456510000	448315000	518875000	518215000	514270000	465890000	25000	15000	50000
		21-LI01764-0	59000000000	53000000000	52000000000	74000000000	57000000000	43000000000	80000000000	160000000000	0.72508	0.65344	0.5304	0.092534	0.092441	0.0932	590000	670000	550000	590000	670000	550000	885000	810000	760000	885000	810000	760000	2075000	2500000	2315000	1700000	1090000	1340000	570000	470000	480000	215000	375000	345000	30405000	508950000	522310000	461090000	524215000	469955000	25000	10000	10000
		21-LI01787-0	0	0	0	0	0	0	0	0	0.61368	0.63474	0.54589	0.09295	0.09251	0.091757	915000	1080000	1050000	915000	1080000	1050000	1020000	945000	1105000	1020000	945000	1105000	2065000	2145000	1625000	1590000	1140000	1025000	880000	635000	925000	855000	710000	1175000	249965000	265075000	268430000	161080000	205790000	112655000	70000	70000	100000
		22-LI00090-0	83000000000	89000000000	71000000000	86000000000	89000000000	N/A	220000000000	240000000000	0.63582	0.75	0.73583	0.092935	0.09325	0.091097	735000	825000	850000	735000	825000	850000	1015000	855000	710000	1015000	855000	710000	2000000	1995000	1995000	1710000	930000	1125000	645000	310000	575000	375000	275000	445000	242630000	275995000	264155000	125510000	224775000	213660000	30000	25000	15000
		22-LI00719-0	0	0	0	0	0	0	0	0	0.63062	0.68779	0.73855	0.093387	0.092945	0.09511	565000	625000	600000	740000	625000	730000	750000	710000	910000	625000	805000	695000	1670000	1760000	2105000	1525000	1595000	1780000	535000	365000	500000	580000	660000	630000	219670000	231615000	239070000	518110000	534985000	514675000	960000	1155000	975000
L. monocytogenes clinical isolates		14-03633	900000000	N/A	N/A	2900000000	2800000000	3000000000	*	N/A	0.38108	0.37146	0.40067	0.093654	0.091778	0.091544	560000	610000	490000	1210000	805000	820000	710000	690000	740000	645000	680000	680000	2200000	2200000	2600000	2040000	1875000	2365000	310000	360000	410000	465000	355000	420000	398995000	437035000	453815000	544275000	555545000	230295000	50000	85000	170000
		15-01121	70000000000	N/A	N/A	84000000000	87000000000	96000000000	200000000	N/A	0.34715	0.35368	0.35139	0.092342	0.09301	0.091412	1500000	1300000	1400000	560000	715000	610000	1300000	1200000	1400000	630000	725000	620000	4700000	4500000	4700000	1765000	1575000	1470000	950000	990000	980000	260000	300000	360000	466005000	470535000	454760000	451820000	484370000	486110000	65000	45000	90000
		16-00461	31000000000	N/A	N/A	140000000000	140000000000	120000000000	280000000000	N/A	0.38233	0.33161	0.36938	0.095951	0.095344	0.093691	1000000	730000	720000	670000	515000	650000	700000	760000	760000	595000	545000	515000	1700000	1800000	1600000	1385000	1550000	1585000	610000	660000	620000	160000	205000	190000	404725000	394075000	410880000	382320000	443215000	438210000	30000	40000	65000
		16-01823	60000000000	N/A	N/A	94000000000	80000000000	111000000000	320000000000	N/A	0.65424	0.80174	0.59564	0.096439	0.093636	0.094344	705000	740000	745000	840000	850000	780000	660000	785000	765000	840000	715000	840000	2190000	2180000	2110000	2245000	2105000	1745000	420000	305000	310000	330000	255000	345000	439285000	444245000	458795000	557245000	568355000	552565000	35000	20000	35000
		16-02860	*	N/A	N/A	*	*	*	0	N/A	0.38669	0.36027	0.38272	0.0916	0.096299	0.092443	1000000	760000	980000	665000	615000	560000	940000	950000	1000000	675000	560000	670000	2200000	2600000	1900000	1005000	1780000	2060000	250000	260000	290000	110000	160000	200000	406525000	398400000	426775000	451630000	431390000	469145000	85000	30000	55000
		16-05164	22000000000	N/A	N/A	66000000000	69000000000	78000000000	240000000000	N/A	0.61488	0.77968	0.58543	0.092514	0.093077	0.092697	575000	685000	540000	745000	655000	590000	740000	645000	755000	755000	785000	815000	1290000	1410000	1170000	1905000	1930000	1945000	400000	340000	425000	460000	490000	560000	179235000	188605000	191170000	453545000	443355000	443060000	70000	50000	20000
		17-01398	0	N/A	N/A	0	0	0	0	N/A	0.4167	0.38925	0.41524	0.093856	0.091865	0.091639	640000	570000	720000	610000	660000	580000	700000	670000	700000	555000	590000	535000	1600000	1700000	1600000	1740000	1795000	1820000	490000	370000	440000	400000	405000	430000	368605000	386820000	375970000	434010000	376270000	419815000	5000	50000	5000
		17-01914	15000000000	N/A	N/A	145000000000	147000000000	138000000000	200000000000	N/A	0.57355	0.539	0.6108	0.093144	0.094355	0.094079	715000	610000	660000	1165000	1035000	895000	690000	785000	810000	1065000	740000	745000	950000	715000	1045000	1470000	1645000	1650000	305000	315000	325000	555000	465000	500000	254515000	248835000	205475000	96155000	146910000	150400000	20000	40000	25000
		17-02546	24000000000	N/A	N/A	170000000000	154000000000	136000000000	*	N/A	0.56657	0.59959	0.5833	0.093684	0.092559	0.093478	740000	785000	615000	750000	700000	680000	775000	875000	805000	730000	610000	590000	1200000	915000	1170000	1220000	1655000	1775000	330000	425000	400000	485000	415000	445000	266855000	211915000	334265000	291575000	169770000	146345000	25000	30000	40000
		17-05075	0	N/A	N/A	0	0	0	0	N/A	0.3932	0.34687	0.38128	0.091473	0.095451	0.090697	490000	620000	640000	795000	555000	850000	670000	680000	580000	655000	640000	650000	1100000	1300000	1400000	1555000	1375000	1310000	290000	290000	380000	285000	415000	365000	323260000	280790000	299855000	423335000	427115000	447575000	80000	105000	100000
		18-00325	33000000000	N/A	N/A	186000000000	194000000000	206000000000	140000000000	N/A	0.60557	0.64571	0.58245	0.094099	0.093849	0.093405	865000	730000	705000	870000	930000	840000	785000	810000	710000	925000	670000	775000	1070000	990000	1350000	1225000	1625000	1550000	335000	305000	330000	470000	420000	335000	338395000	327540000	221130000	319510000	306625000	336660000	5000	10000	15000
		18-00792	50000000000	N/A	N/A	130000000000	100000000000	100000000000	280000000000	N/A	0.39754	0.39162	0.39879	0.091726	0.090787	0.091564	870000	800000	960000	800000	875000	770000	850000	1100000	880000	720000	870000	950000	2000000	2100000	1900000	1980000	1675000	1880000	670000	690000	680000	730000	715000	640000	347225000	387930000	381525000	399910000	335050000	370510000	105000	165000	165000
		18-00833	36000000000	N/A	N/A	118000000000	94000000000	103000000000	320000000000	N/A	0.57667	0.61022	0.53626	0.093528	0.091346	0.092376	875000	915000	1020000	825000	825000	985000	990000	760000	915000	665000	795000	775000	1755000	0	1650000	1945000	2135000	2335000	430000	385000	495000	165000	220000	155000	452075000	456140000	475775000	520990000	539615000	551970000	15000	25000	30000
		18-04415	18000000000	N/A	N/A	3300000000	10100000000	3000000000	20000000000	N/A	0.33463	0.34687	0.34271	0.091578	0.092403	0.091359	1300000	1200000	960000	840000	915000	820000	800000	990000	820000	770000	945000	950000	3200000	3200000	3400000	1940000	2050000	2195000	920000	820000	850000	575000	565000	580000	425905000	422375000	444270000	424855000	469095000	482380000	350000	175000	365000
		18-04540	*	N/A	N/A	0	0	0	0	N/A	0.40665	0.38447	0.38226	0.091338	0.093217	0.091666	1000000	840000	900000	985000	845000	845000	790000	720000	790000	800000	970000	840000	2400000	2400000	2500000	1745000	1735000	1795000	760000	800000	790000	525000	645000	700000	375695000	364880000	404800000	418495000	417690000	441780000	165000	110000	145000
		18-04580	0	N/A	N/A	0	0	0	0	N/A	0.57602	0.62066	0.56474	0.09341	0.094484	0.092064	530000	720000	685000	555000	555000	545000	1110000	705000	710000	515000	520000	500000	1555000	1755000	1610000	1350000	1505000	1550000	255000	305000	295000	75000	90000	80000	437655000	465385000	453830000	387340000	384190000	409925000	0	0	10000
		19-00661	*	N/A	N/A	0	0	0	0	N/A	0.56381	0.52714	0.46917	0.092943	0.093989	0.09219	695000	705000	715000	950000	935000	750000	810000	790000	910000	670000	965000	830000	1405000	1245000	1005000	1615000	1650000	1.21833e+06	425000	375000	355000	360000	480000	400000	428540000	356105000	478485000	444945000	399000000	422425000	5000	0	5000
		19-02942	82000000000	N/A	N/A	110000000000	95000000000	97000000000	260000000000	N/A	0.54677	0.6368	0.39531	0.094354	0.092045	0.093435	845000	845000	745000	875000	900000	760000	920000	865000	885000	800000	855000	780000	2245000	2275000	1670000	2115000	1870000	2065000	280000	340000	230000	370000	430000	325000	384310000	403165000	356525000	333955000	331455000	356010000	20000	15000	15000
		19-03903	24000000000	N/A	N/A	101000000000	109000000000	121000000000	320000000000	N/A	0.56641	0.69726	0.50881	0.093697	0.094587	0.092846	805000	665000	815000	790000	660000	685000	945000	790000	970000	800000	725000	725000	1880000	1930000	1730000	1870000	1780000	2005000	675000	780000	585000	515000	445000	495000	482540000	442765000	492150000	460855000	452850000	446360000	50000	70000	45000
		20-06258	48000000000	N/A	N/A	44000000000	63000000000	69000000000	28000000000	N/A	0.33921	0.33972	0.3652	0.091016	0.091696	0.093103	1300000	1200000	1200000	865000	955000	885000	1200000	1100000	970000	725000	685000	880000	3700000	3600000	4100000	1885000	2010000	2025000	650000	620000	670000	515000	585000	525000	371870000	396910000	414230000	432670000	374420000	456585000	85000	75000	80000
Reference strain		Listeria innocua WSLC 2627	163000000000	153000000000	151000000000	N/A	N/A	N/A	N/A	N/A	N/A	N/A	N/A	N/A	N/A	N/A	N/A	N/A	N/A	N/A	N/A	N/A	N/A	N/A	N/A	N/A	N/A	N/A	N/A	N/A	N/A	N/A	N/A	N/A	N/A	N/A	N/A	N/A	N/A	N/A	N/A	N/A	N/A	N/A	N/A	N/A	N/A	N/A	N/A
Non-host control		Lactococcus lactis NZ9000	0	N/A	N/A	N/A	N/A	N/A	0	N/A	0.4485	0.4277	0.3582	0.5249	0.5918	0.5706	N/A	N/A	N/A	710000	660000	945000	N/A	N/A	N/A	690000	855000	730000	N/A	N/A	N/A	2295000	1845000	2035000	N/A	N/A	N/A	2000000	2455000	2300000	N/A	N/A	N/A	356110000	346635000	371035000	N/A	N/A	N/A
L. monocytogenes and	heat-inact. phage controls	16-00461	N/A	N/A	N/A	N/A	N/A	N/A	N/A	N/A	N/A	N/A	N/A	N/A	N/A	N/A	N/A	N/A	N/A	N/A	N/A	N/A	N/A	N/A	N/A	N/A	N/A	N/A	N/A	N/A	N/A	N/A	N/A	N/A	N/A	N/A	N/A	N/A	N/A	N/A	N/A	N/A	N/A	428020000	431570000	429955000	N/A	N/A	N/A
		19-LI01144-0	N/A	N/A	N/A	N/A	N/A	N/A	N/A	N/A	N/A	N/A	N/A	N/A	N/A	N/A	N/A	N/A	N/A	N/A	N/A	N/A	N/A	N/A	N/A	N/A	N/A	N/A	N/A	N/A	N/A	N/A	N/A	N/A	N/A	N/A	N/A	N/A	N/A	N/A	N/A	N/A	N/A	498550000	428375000	426445000	N/A	N/A	N/A
		19-LI01376-0	N/A	N/A	N/A	N/A	N/A	N/A	N/A	N/A	N/A	N/A	N/A	N/A	N/A	N/A	N/A	N/A	N/A	N/A	N/A	N/A	N/A	N/A	N/A	N/A	N/A	N/A	N/A	N/A	N/A	N/A	N/A	N/A	N/A	N/A	N/A	N/A	N/A	N/A	N/A	N/A	N/A	494005000	473090000	496055000	N/A	N/A	N/A
		14-03633	N/A	N/A	N/A	N/A	N/A	N/A	N/A	N/A	N/A	N/A	N/A	N/A	N/A	N/A	N/A	N/A	N/A	N/A	N/A	N/A	N/A	N/A	N/A	N/A	N/A	N/A	N/A	N/A	N/A	N/A	N/A	N/A	N/A	N/A	N/A	N/A	N/A	N/A	N/A	N/A	N/A	N/A	N/A	N/A	N/A	N/A	N/A
		18-04540	N/A	N/A	N/A	N/A	N/A	N/A	N/A	N/A	N/A	N/A	N/A	N/A	N/A	N/A	N/A	N/A	N/A	N/A	N/A	N/A	N/A	N/A	N/A	N/A	N/A	N/A	N/A	N/A	N/A	N/A	N/A	N/A	N/A	N/A	N/A	N/A	N/A	N/A	N/A	N/A	N/A	N/A	N/A	N/A	N/A	N/A	N/A
		17-05075	N/A	N/A	N/A	N/A	N/A	N/A	N/A	N/A	N/A	N/A	N/A	N/A	N/A	N/A	N/A	N/A	N/A	N/A	N/A	N/A	N/A	N/A	N/A	N/A	N/A	N/A	N/A	N/A	N/A	N/A	N/A	N/A	N/A	N/A	N/A	N/A	N/A	N/A	N/A	N/A	N/A	N/A	N/A	N/A	N/A	N/A	N/A
		19-03903	0	N/A	N/A	N/A	N/A	N/A	0	N/A	N/A	N/A	N/A	N/A	N/A	N/A	N/A	N/A	N/A	N/A	N/A	N/A	N/A	N/A	N/A	N/A	N/A	N/A	N/A	N/A	N/A	N/A	N/A	N/A	N/A	N/A	N/A	N/A	N/A	N/A	N/A	N/A	N/A	N/A	N/A	N/A	N/A	N/A	N/A
		18-00833	N/A	N/A	N/A	N/A	N/A	N/A	N/A	N/A	N/A	N/A	N/A	N/A	N/A	N/A	N/A	N/A	N/A	N/A	N/A	N/A	N/A	N/A	N/A	N/A	N/A	N/A	N/A	N/A	N/A	N/A	N/A	N/A	N/A	N/A	N/A	N/A	N/A	N/A	N/A	N/A	N/A	N/A	N/A	N/A	N/A	N/A	N/A
		16-05164	0	N/A	N/A	N/A	N/A	N/A	0	N/A	N/A	N/A	N/A	0.53019	0.51667	0.50283	N/A	N/A	N/A	N/A	N/A	N/A	N/A	N/A	N/A	N/A	N/A	N/A	N/A	N/A	N/A	N/A	N/A	N/A	N/A	N/A	N/A	N/A	N/A	N/A	N/A	N/A	N/A	N/A	N/A	N/A	N/A	N/A	N/A
		18-04580	0	N/A	N/A	N/A	N/A	N/A	0	N/A	N/A	N/A	N/A	0.51563	0.50984	0.49009	N/A	N/A	N/A	N/A	N/A	N/A	N/A	N/A	N/A	N/A	N/A	N/A	N/A	N/A	N/A	N/A	N/A	N/A	N/A	N/A	N/A	N/A	N/A	N/A	N/A	N/A	N/A	N/A	N/A	N/A	N/A	N/A	N/A
		19-02942	0	N/A	N/A	N/A	N/A	N/A	0	N/A	N/A	N/A	N/A	0.51122	0.51842	0.49388	N/A	N/A	N/A	N/A	N/A	N/A	N/A	N/A	N/A	N/A	N/A	N/A	N/A	N/A	N/A	N/A	N/A	N/A	N/A	N/A	N/A	N/A	N/A	N/A	N/A	N/A	N/A	N/A	N/A	N/A	N/A	N/A	N/A
			* Plaque diameter too small to be visually counted, but positive as lysis took place. N/A not tested
[truncated: 15 more columns]
