# Supplementary material for: Susceptibility profile of clinical and food-associated Listeria monocytogenes strains to a commercial phage product using different test methods
Source: Front Microbiol. 2025 Aug 11;16:1614697. doi: 10.3389/fmicb.2025.1614697 (PMC12382164; doi:10.3389/fmicb.2025.1614697)
Supplement: SUPPLEMENTARY TABLE S2 — Calculated data of clinical and food-associated L. monocytogenes isolates used for phage susceptibility testing. [file Table_2.xlsx]

## Sheet: Table S2
		Plaque assay (PFU/mL)				Spot assay (PFU/mL)	OD600 measurement									Flow cytometry (Cells/mL)																										Colony reduction (CFU/agar plate)
		after 24h					after 24h									after 3h													after 24h													after 24h
	Isolate no.						no phage				with phage					no phage				with phage				% reduction of original					no phage				with phage				% reduction of original					no phage	with phage	% of original mean	% reduction of original
		mean	±	SD	rSD(%)	mean	biol. triplicate mean	±	SD	%	biol. triplicate mean	±	SD	% of original	t-test	biol. triplicate mean	±	SD	%	biol. triplicate mean	±	SD	% of original		±	SD	rSD (%)	t-test	biol. triplicate mean	±	SD	%	biol. triplicate mean	±	SD	% of original		±	SD	rSD (%)	t-test	biol. duplicate mean	biol. duplicate mean				SD	t-test
L. monocytogenes food isolates	19-LI01144-0	0	±	0		0	0.438795	±	0.0202464	100	0.0923995	±	0.000421292	21.0576	2.04072e-05	1735000	±	286386	100	43333.3	±	6236.1	2.4976	97.4807	±	0.29923	0.306964	0.00112367	3.71008e+08	±	6.50571e+07	100	28333.3	±	4714.05	0.00763685	99.9923	±	0.000915371	0.000915442	0.00128413	282.333	72.1667	14.6893	85.3107	±	11.3822	7.07751e-07
	19-LI01376-0	0	±	0		0	0.60941	±	0.0442867	100	0.092807	±	0.000173713	15.229	0.000101111	2.51667e+06	±	473715	100	190000	±	43011.6	7.54967	92.0981	±	2.74365	2.97906	0.00229164	1.05373e+08	±	9.38388e+06	100	75000	±	14142.1	0.0711755	99.9285	±	0.0140269	0.014037	9.21567e-05	257	92.3333	35.8839	64.1161	±	0.0427414	0.000251223
	19-LI01463-0	0	±	0		0	0.34517	±	0.00312044	100	0.0929385	±	0.000404248	26.9254	3.74427e-08	2.17667e+06	±	126249	100	665000	±	81547.5	30.5513	69.3154	±	4.46999	6.44877	0.000141867	4.37077e+08	±	1.01348e+07	100	116667	±	18408.9	0.0266925	99.9732	±	0.00482838	0.00482968	4.33313e-07	342.667	1.83333	0.744186	99.2558	±	0.219188	1.63885e-05
	19-LI01475-0	119000000000	±	2.58766e+10	21.7451	200000000000	0.485125	±	0.0231042	100	0.0914845	±	0.000350566	18.8579	2.08746e-05	1.77333e+06	±	592935	100	480000	±	76485.3	27.0677	70.4074	±	8.15511	11.5827	0.037681	132440000	±	3.76837e+07	100	26666.7	±	4714.05	0.0201349	99.9789	±	0.00511033	0.00511141	0.0076554	267.333	0.5	0.357995	99.642	±	0.178998	2.68718e-05
	20-LI00049-0	87000000000	±	1.97079e+10	22.6527	100000000000	0.445735	±	0.0357325	100	0.092671	±	0.000669413	20.7906	0.00019072	1.71333e+06	±	362177	100	243333	±	35668.2	14.2023	85.5161	±	1.56362	1.82845	0.00464504	1.70622e+08	±	7.25468e+06	100	23333.3	±	2357.02	0.0136755	99.9864	±	0.00086752	0.000867639	4.87588e-06	231	0.5	0.142653	99.8573	±	0.0746587	2.74205e-06
	20-LI00052-0	1.08833e+11	±	2.09992e+10	19.2948	140000000000	0.46711	±	0.012271	100	0.092312	±	0.000523601	19.7624	1.83775e-06	2060000	±	455759	100	381667	±	142673	18.5275	81.2139	±	5.63019	6.93255	0.00765145	2.29828e+08	±	9.25499e+07	100	100000	±	81342.9	0.0435107	99.9629	±	0.0159474	0.0159533	0.0246636	303.667	0.333333	0.105374	99.8946	±	0.00458673	1.69051e-05
	20-LI00069-0	1.06667e+11	±	2.50333e+10	23.4687	140000000000	0.44529	±	0.0197033	100	0.091795	±	0.000241276	20.6147	1.61604e-05	1900000	±	170929	100	390000	±	42426.4	20.5263	79.1264	±	3.86539	4.88508	0.00026542	130690000	±	5.49859e+07	100	100000	±	97211.1	0.0765169	99.8557	±	0.172513	0.172762	0.0283387	293.167	0	0	100	±	0	0.000141146
	20-LI00075-0	8.41667e+10	±	4.09068e+10	48.6021	190000000000	0.43274	±	0.0246064	100	0.091461	±	0.000858279	21.1353	4.43415e-05	1395000	±	183348	100	178333	±	82898.9	12.7838	86.8855	±	6.302	7.25322	0.00102679	221255000	±	5.57542e+07	100	16666.7	±	2357.02	0.00753279	99.9916	±	0.00346802	0.00346831	0.0049544	186	0	0	100	±	0	3.64965e-06
	20-LI00218-0	1.16333e+11	±	5.75036e+09	4.943	90000000000	0.78808	±	0.107807	100	0.09118	±	0.000501861	11.5699	0.00111691	1.59667e+06	±	85081.7	100	330000	±	50166.4	20.6681	79.4182	±	2.35092	2.96017	5.43494e-05	138210000	±	1.20575e+07	100	13333.3	±	12472.2	0.00964716	99.9895	±	0.0101492	0.0101502	8.47601e-05	262.833	0	0	100	±	0	5.27721e-06
	20-LI00373-0	94500000000	±	4.43655e+10	46.9476	200000000000	0.523685	±	0.053815	100	0.091712	±	0.000767559	17.5128	0.00041265	1.22833e+06	±	154722	100	215000	±	108858	17.5034	82.1964	±	8.66152	10.5376	0.0016283	3.02467e+08	±	3.51806e+07	100	20000	±	4082.48	0.0066123	99.9931	±	0.00210043	0.00210057	0.000262646	256	0	0	100	±	0	3.32206e-06
	20-LI00412-0	3.48333e+10	±	1.44833e+10	41.5789	70000000000	0.47882	±	0.029503	100	0.091958	±	0.000842862	19.2051	5.75975e-05	1.55667e+06	±	165042	100	333333	±	108730	21.4133	78.735	±	6.48346	8.23454	0.000938708	248125000	±	1.3715e+07	100	23333.3	±	8498.37	0.00940386	99.9907	±	0.00293261	0.00293288	1.38658e-05	300.5	0	0	100	±	0	1.18614e-07
	20-LI00440-0	1.73333e+10	±	4.36654e+09	25.1916	45000000000	0.54561	±	0.0883224	100	0.0933575	±	0.00126784	17.1107	0.00333747	1.98333e+06	±	15456	100	600000	±	36285.9	30.2521	69.7543	±	1.70542	2.44489	9.88505e-07	449205000	±	1.08447e+07	100	161667	±	41298.4	0.0359895	99.964	±	0.00905484	0.0090581	5.09301e-07	281.167	0	0	100	±	0	9.0031e-05
	20-LI00441-0	1.64333e+09	±	8.40063e+08	51.1195	700000000	0.79963	±	0.115808	100	0.092647	±	0.000721645	11.5862	0.00154739	1420000	±	198158	100	798333	±	8498.37	56.2207	42.8093	±	6.973	16.2885	0.0113988	3.26413e+08	±	4.67718e+07	100	571667	±	141559	0.175136	99.8266	±	0.0234051	0.0234457	0.000595326	269.667	240.333	86.9048	13.0952	±	2.30597	0.0502867
	20-LI00449-0	8.48333e+10	±	1.98838e+10	23.4387	110000000000	0.468375	±	0.0668198	100	0.092474	±	0.000436201	19.7436	0.00217278	1535000	±	132351	100	351667	±	16996.7	22.9099	76.8623	±	2.84593	3.70263	0.000232588	4.74573e+08	±	1.34791e+07	100	35000	±	7071.07	0.00737505	99.9926	±	0.00172951	0.00172964	9.73819e-07	281.5	0	0	100	±	0	1.27913e-05
	20-LI00563-0	1.11667e+11	±	1.54747e+10	13.8579	190000000000	0.725125	±	0.0772674	100	0.092566	±	0.00070486	12.7655	0.000438654	1715000	±	112768	100	361667	±	51044.6	21.0884	78.6385	±	4.21704	5.36256	0.000102118	5.34807e+08	±	4.48096e+06	100	30000	±	14719.6	0.0056095	99.9944	±	0.00278814	0.0027883	7.39254e-09	295.833	0	0	100	±	0	1.17355e-05
	20-LI00702-0	0	±	0		0	0.655185	±	0.0392791	100	0.0949945	±	0.00233998	14.4989	4.35551e-05	1695000	±	128323	100	223333	±	47842.3	13.176	86.7102	±	3.23414	3.72982	0.000109315	4.69522e+08	±	1.44414e+07	100	40000	±	18708.3	0.00851931	99.9914	±	0.00400534	0.00400568	1.33872e-06	269.167	13.3333	5.02035	94.9796	±	0.0614292	4.47896e-07
	20-LI00734-1	0	±	0		0	0.502045	±	0.0202479	100	0.0933835	±	0.00154347	18.6006	1.04777e-05	1405000	±	120485	100	398333	±	73067.7	28.3511	71.8878	±	3.01678	4.19651	0.000540092	4.74908e+08	±	5.0171e+06	100	153333	±	6236.1	0.0322869	99.9677	±	0.00161745	0.00161797	1.8701e-08	271.667	0.666667	0	100	±	0.251889	1.62189e-06
	20-LI00847-0	118500000000	±	2.38642e+10	20.1386	150000000000	0.65435	±	0.0649075	100	0.091914	±	0.000382362	14.0466	0.000329241	1345000	±	50990.2	100	438333	±	18408.9	32.5898	67.4034	±	0.881812	1.30826	1.89456e-05	4.83783e+08	±	2.36235e+07	100	10000	±	0	0.00206704	99.9979	±	9.958e-05	9.95821e-05	8.46163e-06	243.667	0	0	100	±	0	1.98367e-06
	20-LI01696-0	0	±	0		0	0.493105	±	0.0416019	100	0.091937	±	0.000271103	18.6445	0.000158379	1405000	±	102551	100	170000	±	18708.3	12.0996	87.9272	±	0.569072	0.647208	7.43656e-05	543960000	±	2.70937e+07	100	30000	±	18708.3	0.00551511	99.9946	±	0.00315968	0.00315985	9.15814e-06	211.333	14.1667	6.64653	93.3535	±	0.0595754	2.17025e-05
	20-LI01813-0	7.06667e+10	±	5.63797e+10	79.7825	90000000000	0.6022	±	0.0388151	100	0.0916845	±	0.000169358	15.2249	5.63959e-05	1.74167e+06	±	94015.4	100	433333	±	45154.1	24.8804	74.908	±	3.92104	5.23448	5.93136e-05	330500000	±	6.18694e+07	100	23333.3	±	15456	0.00706001	99.9925	±	0.00550596	0.00550637	0.0016456	241.5	0	0	100	±	0	2.21667e-06
	21-LI00451-0	89500000000	±	2.23137e+10	24.9315	130000000000	0.61418	±	0.0676081	100	0.0924145	±	0.000258362	15.0468	0.000464175	1.70833e+06	±	164435	100	413333	±	90400.3	24.1951	75.404	±	6.41735	8.51062	0.000617407	1.89772e+08	±	8.76205e+07	100	35000	±	7071.07	0.0184432	99.9761	±	0.0119125	0.0119154	0.0375707	221.667	0	0	100	±	0	2.29367e-07
	21-LI00472-0	75000000000	±	9.61249e+09	12.8167	180000000000	0.67425	±	0.0466531	100	0.0922275	±	0.000349148	13.6785	6.58176e-05	1.55167e+06	±	15456	100	345000	±	81342.9	22.2342	77.7306	±	5.36553	6.90273	3.27372e-05	225470000	±	8.35808e+06	100	35000	±	7071.07	0.0155231	99.9845	±	0.00268695	0.00268737	2.82127e-06	241.667	0	0	100	±	0	1.05277e-08
	21-LI00474-0	0	±	0		0	0.540165	±	0.0298505	100	0.095036	±	0.00031617	17.5939	3.05069e-05	1175000	±	235620	100	1.01667e+06	±	22484.6	86.5248	9.11243	±	21.9267	240.625	0.397699	1.95877e+08	±	6.24652e+07	100	516667	±	20548	0.263771	99.7118	±	0.0802142	0.080446	0.0114845	238.667	234	94.1567	5.84329	±	4.09985	0.337044
	21-LI00480-0	5.78333e+10	±	1.07036e+10	18.5076	110000000000	0.47896	±	0.0107805	100	0.0916935	±	0.000353625	19.1443	9.67984e-07	1.74833e+06	±	248138	100	208333	±	43652.7	11.9161	88.077	±	1.65743	1.8818	0.000985065	5.03188e+08	±	7.0527e+06	100	61666.7	±	62494.4	0.0122552	99.9879	±	0.0122026	0.0122041	5.78877e-08	273.333	0	0	100	±	0	1.30065e-05
	21-LI01023-0	3.76667e+10	±	1.68365e+10	44.6986	80000000000	0.65112	±	0.0474208	100	0.092531	±	0.00141659	14.2111	6.74476e-05	1.61333e+06	±	125189	100	420000	±	22730.3	26.0331	73.809	±	2.50462	3.39337	0.000186723	82960000	±	2.8516e+07	100	106667	±	23921.2	0.128576	99.8609	±	0.0358988	0.0359488	0.0147442	264.667	0.666667	0	100	±	0.26738	9.74346e-06
	21-LI01731-0	7.91667e+10	±	5.18012e+10	65.4331	130000000000	0.53835	±	0.035703	100	0.093315	±	0.000330354	17.3335	7.60708e-05	1.54167e+06	±	155045	100	358333	±	78457.3	23.2432	76.9442	±	3.5678	4.63687	0.000650023	4.99458e+08	±	2.3791e+07	100	41666.7	±	10274	0.00834237	99.9916	±	0.00200928	0.00200944	7.66673e-06	265.833	0	0	100	±	0	1.84617e-06
	21-LI01764-0	5.63333e+10	±	1.02697e+10	18.2302	120000000000	0.68926	±	0.0803958	100	0.0924875	±	0.000338015	13.4184	0.000668283	1.37667e+06	±	250377	100	311667	±	69442.2	22.6392	75.7343	±	8.94359	11.8092	0.00440393	4.85087e+08	±	2.79036e+07	100	30000	±	4082.48	0.00618446	99.9938	±	0.000892441	0.000892497	1.62475e-05	280.333	0	0	100	±	0	8.61512e-06
	21-LI01787-0	0	±	0		0	0.62421	±	0.0379083	100	0.09273	±	0.000492596	14.8556	4.65069e-05	1.25167e+06	±	243801	100	913333	±	194265	72.9694	23.1039	±	26.9099	116.473	0.199604	1.59842e+08	±	3.80323e+07	100	111667	±	36817.9	0.0698608	99.9221	±	0.0426508	0.042684	0.00402937	243.5	5.33333	2.60078	97.3992	±	0.433338	8.73445e-05
	22-LI00090-0	83600000000	±	7.46994e+09	8.93533	230000000000	0.69291	±	0.0508154	100	0.0930925	±	0.000949437	13.435	6.84923e-05	1255000	±	331436	100	365000	±	69761.5	29.0837	69.6482	±	7.21688	10.3619	0.0205436	1.87982e+08	±	4.44066e+07	100	53333.3	±	32744.8	0.0283716	99.9697	±	0.0168303	0.0168354	0.00391846	238.667	0.166667	0.127714	99.8723	±	0.063857	9.52685e-07
	22-LI00719-0	0	±	0		0	0.659205	±	0.0440881	100	0.093166	±	0.000934007	14.1331	4.53898e-05	1630000	±	107574	100	623000	±	32998.3	38.1633	61.7315	±	2.44947	3.96794	0.000221816	522590000	±	8.87607e+06	100	118333	±	38586.1	0.0226436	99.9774	±	0.00718518	0.0071868	1.24831e-07	241	106.667	49.0411	50.9589	±	4.82781	0.000150154
L. monocytogenes clinical isolates	14-03633	2400000000	±	8.68907e+08	36.2045	*	0.37627	±	0.0121543	100	0.092716	±	0.000944354	24.6408	4.52607e-06	2.09333e+06	±	203565	100	413333	±	45154.1	19.7452	80.1712	±	2.1509	2.68288	0.000338385	4.43372e+08	±	1.50738e+08	100	13333.3	±	4714.05	0.00300726	99.9967	±	0.00107614	0.00107617	0.0141503	145.167	0.166667	0.134409	99.8656	±	0.0672043	0.000411618
	15-01121	84250000000	±	9.33742e+09	11.083	200000000	0.350415	±	0.00270519	100	0.092676	±	0.000655297	26.4475	2.01605e-08	1.60333e+06	±	122088	100	306667	±	41096.1	19.1268	80.5772	±	3.99288	4.95535	0.000141432	474100000	±	1.57703e+07	100	13333.3	±	2357.02	0.00281235	99.9972	±	0.000545039	0.000545055	1.82989e-06	251.333	0.166667	0.126904	99.8731	±	0.0634518	2.35687e-06
	16-00461	107750000000	±	4.50576e+10	41.8168	280000000000	0.35697	±	0.0215169	100	0.0956475	±	0.000955014	26.7943	6.29857e-05	1.50667e+06	±	87209.8	100	185000	±	18708.3	12.2788	87.7448	±	0.708944	0.807962	3.06464e-05	4.21248e+08	±	2.76022e+07	100	6666.67	±	6236.1	0.0015826	99.9984	±	0.00139349	0.00139351	2.72616e-05	271.667	0.166667	0	100	±	0.0623441	9.90971e-07
	16-01823	86250000000	±	1.87133e+10	21.6966	320000000000	0.72799	±	0.0867099	100	0.0950375	±	0.0011901	13.0548	0.000656344	2.03167e+06	±	210608	100	310000	±	39370	15.2584	84.472	±	3.18031	3.76493	0.000341926	5.59388e+08	±	6.62201e+06	100	28333.3	±	10274	0.00506506	99.9949	±	0.00188951	0.0018896	2.94498e-08	231.333	0	0	100	±	0	2.10133e-05
	16-02860	*	±			0	0.37348	±	0.0116322	100	0.0939495	±	0.00204559	25.1552	4.51695e-06	1615000	±	446225	100	156667	±	36817.9	9.70072	90.1191	±	0.807968	0.896556	0.00998401	4.50722e+08	±	1.54268e+07	100	30000	±	4082.48	0.00665599	99.9933	±	0.000814738	0.000814792	2.05107e-06	272.167	0.666667	0.120337	99.8797	±	0.126864	9.04634e-05
	16-05164	58750000000	±	2.16723e+10	36.889	240000000000	0.69728	±	0.0854787	100	0.0927955	±	0.000234487	13.3082	0.00071829	1.92667e+06	±	16499.2	100	503333	±	41899.4	26.1246	73.8909	±	1.96348	2.65727	1.49781e-06	4.46653e+08	±	4.87463e+06	100	28333.3	±	2357.02	0.00634347	99.9937	±	0.00059242	0.000592458	2.12772e-08	275.333	0	0	100	±	0	2.81921e-07
	17-01398	0	±	0		0	0.402975	±	0.01261	100	0.0928605	±	0.000996117	23.0437	3.8988e-06	1785000	±	33416.6	100	411667	±	13123.3	23.0626	76.9408	±	0.43712	0.568125	6.98924e-07	4.10032e+08	±	2.45664e+07	100	3333.33	±	2357.02	0.000812945	99.9992	±	0.000589186	0.000589191	1.90996e-05	279	20.8333	12.9973	87.0027	±	5.03128	3.75086e-05
	17-01914	111250000000	±	5.56703e+10	50.0408	200000000000	0.556275	±	0.0293191	100	0.0937495	±	0.000518215	16.8531	2.0535e-05	1.58833e+06	±	83699.2	100	506667	±	37043.5	31.8993	67.8915	±	4.07829	6.00707	7.51069e-05	131155000	±	2.47897e+07	100	11666.7	±	10274	0.00889533	99.991	±	0.0068571	0.00685772	0.00170671	272.333	0	0	100	±	0	1.30168e-05
	17-02546	121000000000	±	5.728e+10	47.3389	*	0.58308	±	0.0134808	100	0.0931215	±	0.000489061	15.9706	8.60039e-07	1550000	±	238432	100	448333	±	28674.4	28.9247	70.0333	±	6.92075	9.88208	0.00291061	2.02563e+08	±	6.36631e+07	100	15000	±	4082.48	0.00740509	99.9921	±	0.00281599	0.00281621	0.0108274	300	0	0	100	±	0	2.50972e-06
	17-05075	0	±	0		0	0.370035	±	0.0196429	100	0.093462	±	0.00208239	25.2576	3.59079e-05	1.41333e+06	±	103629	100	355000	±	53541.3	25.1179	74.5425	±	5.12945	6.88124	0.000212643	432675000	±	1.06483e+07	100	23333.3	±	6236.1	0.00539281	99.9946	±	0.00135591	0.00135598	5.49267e-07	279	16.8333	9.32312	90.6769	±	3.09029	3.98611e-06
	18-00325	154750000000	±	7.06519e+10	45.6555	140000000000	0.62564	±	0.0261355	100	0.093974	±	0.000286991	15.0205	9.68125e-06	1.46667e+06	±	173606	100	408333	±	55727.5	27.8409	71.3912	±	7.11346	9.96406	0.00120019	3.20932e+08	±	1.23029e+07	100	8333.33	±	2357.02	0.00259661	99.9974	±	0.000740705	0.000740725	3.22395e-06	269	0	0	100	±	0	9.15198e-05
	18-00792	95000000000	±	2.87228e+10	30.2345	280000000000	0.39458	±	0.00312726	100	0.0912565	±	0.000409837	23.1275	1.72316e-08	1845000	±	126951	100	695000	±	39370	37.6694	62.1341	±	3.59867	5.79178	0.000256162	368490000	±	2.65175e+07	100	170000	±	8164.97	0.0461342	99.9535	±	0.00561801	0.00562063	3.96143e-05	173.167	0	0	100	±	0	1.87085e-05
	18-00833	87750000000	±	3.10836e+10	35.4229	320000000000	0.593445	±	0.0302373	100	0.092437	±	0.000891262	15.5763	2.29757e-05	2.13833e+06	±	159234	100	180000	±	28577.4	8.41777	91.5247	±	1.49679	1.63539	6.82984e-05	537525000	±	1.27336e+07	100	46666.7	±	11785.1	0.00868177	99.9913	±	0.00222926	0.00222945	4.7167e-07	294.667	1	0.339367	99.6606	±	0	0.000134451
	18-04415	8600000000	±	6.12495e+09	71.2203	20000000000	0.34075	±	0.00508166	100	0.0919905	±	0.000449509	26.9965	2.613e-07	2.06167e+06	±	104430	100	573333	±	6236.1	27.8092	72.1254	±	1.33132	1.84584	3.60213e-05	4.58777e+08	±	2.45918e+07	100	218333	±	47316.9	0.0475903	99.9526	±	0.00893115	0.00893538	1.22892e-05	167.333	0.5	0.349243	99.6508	±	0.174622	6.39778e-05
	18-04540	*	±	0	*	0	0.39556	±	0.0110137	100	0.0922775	±	0.000819473	23.3283	2.77748e-06	1.75833e+06	±	26246.7	100	623333	±	73067.7	35.4502	64.5803	±	3.8441	5.95243	3.23354e-05	4.25988e+08	±	1.11712e+07	100	83333.3	±	6236.1	0.0195624	99.9804	±	0.00149839	0.00149868	7.08352e-07	230.833	1.66667	0.13947	99.8605	±	0.603918	0.000317215
	18-04580	0	±	0		0	0.59834	±	0.0241454	100	0.093947	±	0.000990039	15.7013	8.53403e-06	1.46833e+06	±	85667.3	100	81666.7	±	6236.1	5.56186	94.4344	±	0.33434	0.354045	2.18032e-05	3.93818e+08	±	1.14615e+07	100	3333.33	±	2357.02	0.000846414	99.9991	±	0.000611025	0.00061103	1.07316e-06	256	6.33333	2.47396	97.526	±	0	1.28064e-07
	19-00661	*	±	0		0	0.545475	±	0.0389614	100	0.093466	±	0.000737678	17.1348	0.000101221	1.49444e+06	±	195762	100	413333	±	49888.8	27.658	71.9288	±	4.36322	6.06602	0.00163399	4.22123e+08	±	1.87582e+07	100	1666.67	±	2357.02	0.000394829	99.9996	±	0.000529733	0.000529735	5.81099e-06	289	0.666667	0.230681	99.7693	±	0	6.21139e-07
	19-02942	96000000000	±	9.92472e+09	10.3382	260000000000	0.591785	±	0.0996455	100	0.0931995	±	0.00094916	15.7489	0.00355599	2.01667e+06	±	105699	100	375000	±	43011.6	18.595	81.2576	±	3.09103	3.80399	3.44635e-05	3.40473e+08	±	1.10334e+07	100	13333.3	±	2357.02	0.00391612	99.9961	±	0.000639724	0.000639749	1.64871e-06	283.333	0	0	100	±	0	7.03773e-05
	19-03903	88750000000	±	3.80551e+10	42.8789	320000000000	0.631835	±	0.0788479	100	0.094142	±	0.00071082	14.8998	0.000874817	1885000	±	92466.2	100	485000	±	29439.2	25.7294	74.2572	±	1.27725	1.72003	3.40761e-05	453355000	±	5.92832e+06	100	35000	±	10801.2	0.00772022	99.9923	±	0.00240906	0.00240925	4.38485e-08	250.667	0.333333	0.132979	99.867	±	0	1.90137e-05
	20-06258	56000000000	±	1.03199e+10	18.4284	28000000000	0.339465	±	0.0121334	100	0.091356	±	0.000869075	26.9118	7.57761e-06	1.97333e+06	±	62760.6	100	541667	±	30912.1	27.4493	72.5495	±	1.30087	1.79307	8.48558e-06	421225000	±	3.45062e+07	100	85000	±	18708.3	0.0201792	99.9801	±	0.00291058	0.00291116	6.61174e-05	254.333	0.166667	0.13624	99.8638	±	0.0681199	3.19779e-05
Non-host ctrl	L.lactis NZ9000	0	±	0		0	0.4381	±	0.0103267	100	0.55835	±	0.0279156	127.448	0.0109812	2.05833e+06	±	168721	100	2.25167e+06	±	71686	109.393	-11.0768	±	18.7957	-169.685	0.358857	3.57927e+08	±	1.0167e+07	100	341180000	±	1.78669e+07	95.3212	5.28788	±	31.5963	597.524	0.855913	190	193	107.391	-7.3913	±	4.87212	0.255046
		* Plaque diameter too small to be visually counted, but positive as lysis took place. ctrl control. SD standard deviation. rSD relative standard deviation
