# Supplementary material for: Susceptibility profile of clinical and food-associated Listeria monocytogenes strains to a commercial phage product using different test methods
Source: Front Microbiol. 2025 Aug 11;16:1614697. doi: 10.3389/fmicb.2025.1614697 (PMC12382164; doi:10.3389/fmicb.2025.1614697)
Supplement: SUPPLEMENTARY TABLE S3 — Raw data of L. monocytogenes live cell numbers obtained by flow cytometric live staining and by the spread-plate method after 3 and 24 h incubation at 20°C with phage and without phage. [file Table_3.xlsx]

## Sheet: Table S3
Isolate no.	Plate count (CFU/mL) after 3h							Flow cytometric live staining (Cells/mL) after 3h							Plate count (CFU/mL) after 24h							Flow cytometric live staining (Cells/mL) after 24h
	biol. replicate no-phage			biol. replicate with phage			t-test	biol. replicate no-phage			biol. replicate with phage			t-test	biol. replicate no-phage			biol. replicate with phage			t-test	biol. replicate no-phage			biol. replicate with phage			t-test
	1	2	3	1	2	3		1	2	3	1	2	3		1	2	3	1	2	3		1	2	3	1	2	3
18-00792	3360000	3010000	3240000	100	0	0	6.29273e-06	1840000	1595000	1820000	1160000	870000	1075000	0.00354511	2770000000	2820000000	2710000000	80	110	30	1.04602e-07	1482000000	1405000000	1679000000	130000	125000	170000	4.86238e-05
20-LI00069-0	3110000	2640000	2950000	70	60	80	3.02765e-05	2030000	1700000	1990000	1060000	865000	830000	0.00143614	2620000000	2560000000	2730000000	80	70	40	7.60368e-07	854500000	901000000	1060500000	125000	90000	75000	0.000113692
20-LI00075-0	2660000	3010000	2290000	0	0	0	0.000217075	1160000	1390000	1435000	375000	580000	615000	0.00207869	2160000000	2380000000	2960000000	20	0	0	0.000469029	996000000	1014500000	1101000000	5000	5000	20000	5.64957e-06
